# Supplementary material for: Trematodes in snail intermediate hosts of a subarctic lake: updated perspectives on molecular diversity
Source: Int J Parasitol Parasites Wildl. 2026 May 14;30:101236. doi: 10.1016/j.ijppaw.2026.101236 (PMC13263629; doi:10.1016/j.ijppaw.2026.101236)
Supplement: Multimedia component 1 [file mmc1.xlsx]

## Sheet: Table S1
Table S1. Family-level prevalence of trematode infections in molluscan first and second intermediate hosts in Lake Takvatn in 2024.
Values are given separately for each host species and as pooled across competent hosts. Prepatent infections represent samples subjected to molecular analysis in which amplification or sequence identification was unsuccessful.
Trematode family	First intermediate host	Second intermediate host	Examined	Infected	Prevalence (%)
Allocreadiidae	Pisidium casertanum/Sphaerium sp.		120	3	2.5
Diplostomidae	Ampullaceana balthica		1589	42	2.6
Echinostomatidae	Ampullaceana balthica		1589	23	1.4
		Pisidium casertanum/Sphaerium sp.	120	7	5.8
Notocotylidae	Ampullaceana balthica		1589	25	1.6
	Gyraulus acronicus		701	7	1
	Pooled hosts		2290	32	1.4
Plagiorchiidae	Ampullaceana balthica		1589	106	6.7
Schistosomatidae	Ampullaceana balthica		1589	29	1.8
	Gyraulus acronicus		701	2	0.3
	Pooled hosts		2290	31	1.4
Strigeidae	Ampullaceana balthica		1589	56	3.5
	Gyraulus acronicus		701	7	1
	Valvata sp.		86	1	1.2
	Pooled hosts		2376	64	2.7
		Ampullaceana balthica	1589	181	11.4
		Gyraulus acronicus	701	73	10.4
		Pooled hosts	2290	254	11.1
Prepatent infections (sporocysts only)	Ampullaceana balthica		1589	18	1.1

## Sheet: Table S2
Table S2. List of primers used for amplification of the specific genomic regions of respective trematode species, including PCR thermal profiles.
Genus	Targeted genomic region	Thermal profile	Primer name	Primers Used	Product size	Reference/ Protocol
Apatemon	ITS1-5.8S-ITS2 rDNA	95˚C, 5 min; 35x (95°C, 60s; 50°C, 45s; 72°C, 2 min); 72°C, 10 min	its5Trem	5´-GGA AGT AAA AGT CGT AAC AAG G-3´	~ 1,100 bp	Dvořák et al. (2002)
			its4Trem	5´-TCC TCC GCT TAT TGA TAT GC-3´
Plagiorchis, Notocotylus, Cotylurus, Crepidostomum	partial COI	95˚C, 2 min; 40x (95°C, 30s; 50°C, 30s; 72°C, 60s); 72°C, 10 min	JB3	5′-TTT TTT GGG CAT CCT GAG GTT TAT-3´	~ 800 bp	Bowles et al. (1995), Miura et al. 2005
			COI-R trema	5′-CAA CAA ATC ATG ATG CAA AAG G-3´
Diplostomum, Apatemon	partial COI	95˚C, 2 min; 35x (95°C, 30s; 50°C, 30s; 72°C, 30s); 72°C, 10 min	Plat-diploCOX1F	5′-CGT TTR AAT TAT ACG GAT CC-3′	~ 500 bp	Moszczynska et al 2009
			Plat-diploCOX1R	5′-AGC ATA GTA ATM GCA GCA GC-3
Echinoparyphium	ND1	95˚C, 5 min; 35x (94°C, 30s; 48°C, 20s; 72°C, 45s); 72°C, 4 min	NDJ11	5′-AGA TTC GTA AGG GGC CTA ATA-3	~ 500 bp	Morgan and Blair (1998),
			NDJ2A	5′-CTT CAG CCT CAG CAT AAT-3		Kostadinova et al. (2003)

## Sheet: Table S3
Table S3. List of retrieved sequences from GenBank with the references of original publications where the data were generated.
Unpublished sequences have referece marked by dashes. Dashes also indicate missing data from GenBank.
Accession number	Species	Host	Country, Locality	Region	Reference
LC599672	Apatemon sp.	Radix auricularia	Japan, Hokkaido	COI	Nakao and Sasaki 2021
LC599673	Apatemon sp.	Radix auricularia	Japan, Hokkaido	COI	Nakao and Sasaki 2021
LC599679	Apatemon sp.	Radix auricularia	Japan, Hokkaido	COI	Nakao and Sasaki 2021
LC599680	Apatemon sp.	Radix auricularia	Japan, Hokkaido	COI	Nakao and Sasaki 2021
OQ108286	Apatemon sp. 5	Planorbis planorbis	Lithuania, Curonian Lagoon	COI	Faltýnková et al. 2022
OQ108287	Apatemon sp. 6	Bathyomphalus contortus	Finland, Lake Konnevesi	COI	Faltýnková et al. 2022
OQ108288	Apatemon sp. 6	Bathyomphalus contortus	Finland, Lake Konnevesi	COI	Faltýnková et al. 2022
OQ108289	Apatemon sp. 6	Gyraulus parvus	Iceland, Lake Myvatn	COI	Faltýnková et al. 2022
OQ108290	Apatemon sp. 6	Gyraulus parvus	Iceland, Lake Myvatn	COI	Faltýnková et al. 2022
NC_59570	Apharyngostrigea pipientis	Botaurus lentiginosus	Canada, Quebec	COI	Locke et al. 2021
MW204827	Australapatemon sp.	Haemopis sanguisuga	Poland	COI	Pyrka et al., 2021
MW204804	Cotylurostrigea raabei	Anas platyrhynchos	Poland	COI	Pyrka et al., 2021
PX056574	Cotylurus brandivitellata	Cygnus olor	Poland	COI	Gabrysiak et al. 2025
LC599685	Cotylurus cornutus	Radix auricularia	Japan, Hokkaido	COI	Nakao and Sasaki 2021
LC599686	Cotylurus cornutus	Radix auricularia	Japan, Hokkaido	COI	Nakao and Sasaki 2021
LC599687	Cotylurus cornutus	Radix auricularia	Japan, Hokkaido	COI	Nakao and Sasaki 2021
LC599688	Cotylurus cornutus	Radix auricularia	Japan, Hokkaido	COI	Nakao and Sasaki 2021
LC599689	Cotylurus cornutus	Radix auricularia	Japan, Hokkaido	COI	Nakao and Sasaki 2021
LC599690	Cotylurus cornutus	Radix auricularia	Japan, Hokkaido	COI	Nakao and Sasaki 2021
LC599696	Cotylurus cornutus	Radix auricularia	Japan, Hokkaido	COI	Nakao and Sasaki 2021
LC599697	Cotylurus cornutus	Radix auricularia	Japan, Hokkaido	COI	Nakao and Sasaki 2021
LC599698	Cotylurus cornutus	Radix auricularia	Japan, Hokkaido	COI	Nakao and Sasaki 2021
LC599699	Cotylurus cornutus	Radix auricularia	Japan, Hokkaido	COI	Nakao and Sasaki 2021
LC599700	Cotylurus cornutus	Radix auricularia	Japan, Hokkaido	COI	Nakao and Sasaki 2021
LC599701	Cotylurus cornutus	Radix auricularia	Japan, Hokkaido	COI	Nakao and Sasaki 2021
LC599706	Cotylurus cornutus	Radix auricularia	Japan, Hokkaido	COI	Nakao and Sasaki 2021
LC599707	Cotylurus cornutus	Radix auricularia	Japan, Hokkaido	COI	Nakao and Sasaki 2021
LC599710	Cotylurus cornutus	Radix auricularia	Japan, Hokkaido	COI	Nakao and Sasaki 2021
MH536509	Cotylurus marcogliesei	Lophodytes cucullatus	Canada, Hudson Lake	COI	Locke et al. 2018
MW204808	Cotylurus sp.	Haemopis sanguisuga	Poland	COI	Pyrka et al., 2021
MW204809	Cotylurus sp.	Haemopis sanguisuga	Poland	COI	Pyrka et al., 2021
MW204810	Cotylurus sp.	Haemopis sanguisuga	Poland	COI	Pyrka et al., 2021
MW204812	Cotylurus sp.	Erpobdella octoculata	Poland	COI	Pyrka et al., 2021
MW204813	Cotylurus sp.	Erpobdella octoculata	Poland	COI	Pyrka et al., 2021
MW204814	Cotylurus sp.	Haemopis sanguisuga	Poland	COI	Pyrka et al., 2021
MW204815	Cotylurus sp.	Haemopis sanguisuga	Poland	COI	Pyrka et al., 2021
MW204816	Cotylurus sp.	Haemopis sanguisuga	Poland	COI	Pyrka et al., 2021
PQ458261	Cotylurus sp.	Helobdella stagnalis	Lithuania	COI	-
MW204819	Cotylurus syrius	Cygnus olor	Poland	COI	Pyrka et al., 2021
MZ323249	Diplostomum alarioides	Lontra canadensis	USA, Mississippi	COI	Achatz et al. 2022
MZ323250	Diplostomum alascense	Mergus merganser	USA, Minnesota	COI	Achatz et al. 2022
KR271033	Diplostomum ardae	Ardea herodias	Canada, Quebec	COI	Locke et al. 2015
OK632471	Diplostomum baeri	Larus canus	Russia, Karelia	COI	Faltýnková et al. 2022
OK632472	Diplostomum baeri	Larus canus	Russia, Karelia	COI	Faltýnková et al. 2022
OK632473	Diplostomum baeri	Larus canus	Russia, Karelia	COI	Faltýnková et al. 2022
OK632474	Diplostomum baeri	Larus canus	Russia, Karelia	COI	Faltýnková et al. 2022
OK632477	Diplostomum baeri	Ampullaceana balthica	Ireland, Lough Corrib	COI	Faltýnková et al. 2022
FJ477197	Diplostomum huronense	-	Canada, Ontario	COI	Moszczynska et al. 2016
GQ292488	Diplostomum huronense	Catostomus commersoni	Canada	COI	Locke et al. 2010a
HM064667	Diplostomum huronense	Larus argentatus	Canada, Lake Ontario	COI	Locke et al. 2010b
HM064668	Diplostomum huronense	Notemigonus crysoleucas	Canada, Lake Saint Pierre	COI	Locke et al. 2010b
HM064672	Diplostomum huronense	Notemigonus crysoleucas	Canada, Lake Saint Louis	COI	Locke et al. 2010b
KR271069	Diplostomum huronense	Larus delawarensis	Canada, West of Creg Quay Marina	COI	Locke et al. 2015
KR271072	Diplostomum huronense	Notemigonus crysoleucas	Canada, West of Creg Quay Marina	COI	Locke et al. 2015
KR271075	Diplostomum huronense	Notemigonus crysoleucas	Canada, Pointe Dupuis	COI	Locke et al. 2015
MZ323257	Diplostomum huronense	Larus delawarensis	USA, Illinois	COI	Achatz et al. 2022
MZ323268	Diplostomum marshalli	Tringa melanoleuca	USA, North Dakota	COI	Achatz et al. 2022
PV600510	Diplostomum marshalli	Ladislavella elodes	Canada, Alberta	COI	McPhail et al. 2026
PX252426	Diplostomum marshalli	Ladislavella elodes	Canada, Alberta	COI	McPhail et al. 2026
PX252431	Diplostomum marshalli	Ladislavella elodes	Canada, Alberta	COI	McPhail et al. 2026
JX986881	Diplostomum mergi	Salmo trutta	Germany, River Ruhr	COI	Georgieva et al. 2013
JX986884	Diplostomum mergi	Gobio gobio	Germany, River Ruhr	COI	Georgieva et al. 2013
JX986885	Diplostomum mergi	Gobio gobio	Germany, River Ruhr	COI	Georgieva et al. 2013
JX986886	Diplostomum mergi	Salmo trutta	Germany, River Ruhr	COI	Georgieva et al. 2013
OR831217	Diplostomum mergi	Gobius niger	Finland, Aaboland	COI	Martinek et al. 2023
OR831219	Diplostomum mergi	Gobius niger	Finland, Aaboland	COI	Martinek et al. 2023
PX472839	Diplostomum mergi	Coregonus lavaretus	Russia, Teletskoye Lake	COI	Vlasenko et al. 2026
KR149525	Diplostomum mergi	Radix auricularia	Germany, Hengsteysee	COI	Selbach et al. 2015
KY513188	Diplostomum mumericum	Salmo trutta	Norway, Lake Takvatn	COI	Soldánová et al. 2017
JX986869	Diplostomum numericum	Salmo trutta	Germany, River Ruhr	COI	Georgieva et al. 2013
JX986870	Diplostomum numericum	Salmo trutta	Germany, River Ruhr	COI	Georgieva et al. 2013
JX986871	Diplostomum numericum	Salmo trutta	Germany, River Ruhr	COI	Georgieva et al. 2013
MT311204	Diplostomum numericum	Salmo trutta	United Kingdom, Scotland	COI	Landeryou et al. 2020
OP577859	Diplostomum numericum	Salvelinus alpinus	United Kingdom, Scotland	COI	Rochat et al. 2022
OP577861	Diplostomum numericum	Salvelinus alpinus	United Kingdom, Scotland	COI	Rochat et al. 2022
OP577862	Diplostomum numericum	Salvelinus alpinus	United Kingdom, Scotland	COI	Rochat et al. 2022
OQ257342	Diplostomum numericum	Alburnus alburnus	Russia, Lake Koivas	COI	Sokolov et al. 2023
PX472840	Diplostomum numericum	Leuciscus leuciscus	Russia, Teletskoye Lake	COI	Vlasenko et al. 2026
OQ330721	Diplostomum numericum	Salmo trutta	United Kingdom, Scotland	COI	-
JX986873	Diplostomum parviventosum	Radix auricularia	Germany, Hengsteysee	COI	Georgieva et al. 2013
KR149505	Diplostomum parviventosum	Radix auricularia	Germany, Hengsteysee	COI	Selbach et al. 2015
KR149509	Diplostomum parviventosum	Radix auricularia	Germany, Hengsteysee	COI	Selbach et al. 2015
KR149511	Diplostomum parviventosum	Radix auricularia	Germany, Hengsteysee	COI	Selbach et al. 2015
JQ639180	Diplostomum petromyzifluviatilis	Perca fluviatilis	Germany, Lake Constance	COI	Behrmann-Godel 2013
JQ639181	Diplostomum petromyzifluviatilis	Perca fluviatilis	Germany, Lake Constance	COI	Behrmann-Godel 2013
JQ639182	Diplostomum petromyzifluviatilis	Perca fluviatilis	Germany, Lake Constance	COI	Behrmann-Godel 2013
JQ639183	Diplostomum petromyzifluviatilis	Perca fluviatilis	Germany, Lake Constance	COI	Behrmann-Godel 2013
JQ639185	Diplostomum petromyzifluviatilis	Perca fluviatilis	Germany, Lake Constance	COI	Behrmann-Godel 2013
JQ639195	Diplostomum petromyzifluviatilis	Perca fluviatilis	Germany, Lake Constance	COI	Behrmann-Godel 2013
KR271065	Diplostomum petromyzifluviatilis	Perca fluviatilis	Romania, Danube Delta	COI	Locke et al. 2015
KX037875	Diplostomum petromyzifluviatilis	Gasterosteus aculeatus	United Kingdom, Scotland	COI	Rahn et al. 2016
KX037876	Diplostomum petromyzifluviatilis	Gasterosteus aculeatus	United Kingdom, Scotland	COI	Rahn et al. 2016
KM212031	Diplostomum petromyzifluviatilis	Gasterosteus aculeatus	Norway, Lake Takvatn	COI	Kuhn et al., 2015
KY513194	Diplostomum petromyzifluviatilis	Gasterosteus aculeatus	Norway, Lake Takvatn	COI	Soldánová et al. 2017
KY513195	Diplostomum petromyzifluviatilis	Gasterosteus aculeatus	Norway, Lake Takvatn	COI	Soldánová et al. 2017
OM398935	Diplostomum petromyzifluviatilis	Lampetra fluviatilis	Russia, River Chernaya	COI	Lebedeva et al. 2022
OM398937	Diplostomum petromyzifluviatilis	Lethenteron camtschaticum	Russia, River Umba	COI	Lebedeva et al. 2022
KY513185	Diplostomum phoxini	Ampullaceana balthica	Norway, Lake Takvatn	COI	Soldánová et al. 2017
KY513186	Diplostomum phoxini	Phoxinus phoxinus	Norway, Lake Takvatn	COI	Soldánová et al. 2017
MT982207	Diplostomum phoxini	Phoxinus phoxinus	Russia, River Varzuga	COI	Lebedeva et al. 2021
MT982209	Diplostomum phoxini	Phoxinus phoxinus	Finland, River Utsjoki	COI	Lebedeva et al. 2021
MT982210	Diplostomum phoxini	Phoxinus phoxinus	Finland, River Utsjoki	COI	Lebedeva et al. 2021
MZ615637	Diplostomum phoxini	Ampullaceana balthica	Germany, River Ruhr	COI	Schwelm et al. 2021
MZ615638	Diplostomum phoxini	Phoxinus phoxinus	Germany, River Ruhr	COI	Schwelm et al. 2021
KR149542	Diplostomum pseudospathaceum	Stagnicola palustris	Germany, Hengsteysee	COI	Selbach et al. 2015
JQ639175	Diplostomum pseudospathaceum	Radix labiata	Germany, Lake Constance	COI	Behrmann-Godel 2013
JX986907	Diplostomum pseudospathaceum	Lymnaea stagnalis	Germany, Baldeneysee	COI	Georgieva et al. 2013
KY654002	Diplostomum pseudospathaceum	Blicca bjoerkna	Slovakia, River Danube	COI	Kudlai et al. 2017
MZ323270	Diplostomum rauschi	Chroicocephalus genei	Ukraine, Kherson	COI	Achatz et al. 2022
KJ726446	Diplostomum rauschi	Salmo trutta	Iceland, Lake Hafravatn	COI	Blasco-Costa et al. 2014
KJ726453	Diplostomum rauschi	Salmo trutta	Iceland, Lake Hafravatn	COI	Blasco-Costa et al. 2014
MZ323273	Diplostomum scudderi	Lophodytes cucullatus	USA, North Dakota	COI	Achatz et al. 2022
PV600507	Diplostomum scudderi	Ladislavella elodes	Canada, Alberta	COI	McPhail et al. 2026
PV600511	Diplostomum scudderi	Ladislavella elodes	Canada, Alberta	COI	McPhail et al. 2026
FJ477194	Diplostomum sp.	-	Canada, Quebec	COI	Moszczynska et al. 2016
KR271053	Diplostomum sp.	Larus delawarensis	Canada, West of Creg Quay Marina	COI	Locke et al. 2015
KR271061	Diplostomum sp.	Perca flavescens	Canada, West of Creg Quay Marina	COI	Locke et al. 2015
KR271062	Diplostomum sp.	Perca flavescens	Canada, Iles aux Sables	COI	Locke et al. 2015
MF142216	Diplostomum sp.	Notropis hudsonius	USA, Michigan	COI	-
MF142223	Diplostomum sp.	Perca flavescens	USA, Michigan	COI	-
MF142224	Diplostomum sp.	Perca flavescens	USA, Michigan	COI	-
MZ323283	Diplostomum sp.	Lymnaea stagnalis	USA, Minnesota	COI	Achatz et al. 2022
MZ323284	Diplostomum sp.	Umbra limi	USA, Minnesota	COI	Achatz et al. 2022
MZ323285	Diplostomum sp.	Umbra limi	USA, Minnesota	COI	Achatz et al. 2022
KY513207	Diplostomum sp. 6	Ampullaceana balthica	Norway, Lake Takvatn	COI	Soldánová et al. 2017
KY513211	Diplostomum sp. 6	Gasterosteus aculeatus	Norway, Lake Takvatn	COI	Soldánová et al. 2017
KR271145	Diplostomum sp. 19	Cottus ricei	Canada, Whitefish Bay	COI	Locke et al. 2015
HM064693	Diplostomum sp. 3	Lepomis gibbosus	Canada, Lake Saint Francois	COI	Locke et al. 2010b
KR271277	Diplostomum sp. 3	Notemigonus crysoleucas	Canada, West of Creg Quay Marina	COI	Locke et al. 2015
KR271279	Diplostomum sp. 3	Notemigonus crysoleucas	Canada, West of Creg Quay Marina	COI	Locke et al. 2015
KR271287	Diplostomum sp. 3	Perca flavescens	Canada, West of Creg Quay Marina	COI	Locke et al. 2015
KR271290	Diplostomum sp. 3	Perca flavescens	Canada, West of Creg Quay Marina	COI	Locke et al. 2015
KR271294	Diplostomum sp. 3	Pimephales notatus	Canada, Pointe Dupuis	COI	Locke et al. 2015
MF142164	Diplostomum sp. 3	Notropis hudsonius	USA, Michigan	COI	-
MZ563524	Diplostomum sp. 3	Neogobius melanostomus	Canada, Quebec	COI	Marcogliese and Locke, 2021
MZ563525	Diplostomum sp. 3	Neogobius melanostomus	Canada, Quebec	COI	Marcogliese and Locke, 2021
MF142161	Diplostomum sp. 4	Luxilus cornutus	USA, Michigan	COI	-
GQ292494	Diplostomum sp. 4	Larus delawarensis	Canada	COI	Locke et al. 2010a
KR271305	Diplostomum sp. 4	Perca flavescens	Canada, West of Creg Quay Marina	COI	Locke et al. 2015
KR271309	Diplostomum sp. 4	Pimephales notatus	Canada, Pointe Dupuis	COI	Locke et al. 2015
KR271079	Diplostomum sp. 5	Salvelinus alpinus	Norway, Lake Takvatn	COI	Locke et al. 2015
KX037881	Diplostomum sp. 6	Gasterosteus aculeatus	United Kingdom, Scotland	COI	Rahn et al. 2016
KX037882	Diplostomum sp. 6	Gasterosteus aculeatus	United Kingdom, Scotland	COI	Rahn et al. 2016
KX037886	Diplostomum sp. 6	Gasterosteus aculeatus	United Kingdom, Scotland	COI	Rahn et al. 2016
KX037890	Diplostomum sp. 6	Gasterosteus aculeatus	United Kingdom, Scotland	COI	Rahn et al. 2016
KX037892	Diplostomum sp. 6	Gasterosteus aculeatus	United Kingdom, Scotland	COI	Rahn et al. 2016
KX037894	Diplostomum sp. 6	Gasterosteus aculeatus	United Kingdom, Scotland	COI	Rahn et al. 2016
KX037898	Diplostomum sp. 6	Gasterosteus aculeatus	United Kingdom, Scotland	COI	Rahn et al. 2016
KX037901	Diplostomum sp. 6	Gasterosteus aculeatus	United Kingdom, Scotland	COI	Rahn et al. 2016
KX140055	Diplostomum sp. 6	Gasterosteus aculeatus	Iceland, Myvatn	COI	Rahn et al. 2016
KJ726501	Diplostomum sp. 6	Radix peregra	Iceland, Lake Nordic House	COI	Blasco-Costa et al. 2014
KJ726503	Diplostomum sp. 6	Gasterosteus aculeatus	Iceland, Lake Nordic House	COI	Blasco-Costa et al. 2014
KM212038	Diplostomum sp. 6	Gasterosteus aculeatus	Norway, Lake Takvatn	COI	Kuhn et al., 2015
KM212044	Diplostomum sp. 6	Gasterosteus aculeatus	Norway, Lake Takvatn	COI	Kuhn et al., 2015
KM212049	Diplostomum sp. 6	Gasterosteus aculeatus	Norway, Lake Takvatn	COI	Kuhn et al., 2015
KM212054	Diplostomum sp. 6	Gasterosteus aculeatus	Norway, Lake Takvatn	COI	Kuhn et al., 2015
KR271410	Diplostomum sp. 9	Salvelinus fontinalis	Canada, Kuujjuaq	COI	Locke et al. 2015
KR271411	Diplostomum sp. 9	Gasterosteus wheatlandi	Canada, Chandler-Pabos	COI	Locke et al. 2015
KR271413	Diplostomum sp. 9	Cottus asper	Canada, Okanagan Lake	COI	Locke et al. 2015
KP025782	Diplostomum spathaceum	Pseudochondrostoma willkommii	Spain, Villafranco del Guadiana	COI	Pérez-del-Olmo et al. 2014
KP025783	Diplostomum spathaceum	Pseudochondrostoma willkommii	Spain, Villafranco del Guadiana	COI	Pérez-del-Olmo et al. 2014
KR271467	Diplostomum spathaceum	Acanthobrama marmid	Iraq, Tigris River	COI	Locke et al. 2015
KR271468	Diplostomum spathaceum	Perca fluviatilis	Italy, Oliveto Lario	COI	Locke et al. 2015
KR271469	Diplostomum spathaceum	Barbus luteus	Iraq, Tigris River	COI	Locke et al. 2015
PQ461134	Diplostomum spathaceum	Abramis brama	Russia, Karelia	COI	Lebedeva et al. 2024
PQ461135	Diplostomum spathaceum	Abramis brama	Russia, Karelia	COI	Lebedeva et al. 2024
PQ569637	Diplostomum spathaceum	Radix auricularia	Russia, Arkhangelsk	COI	-
PX444905	Diplostomum spathaceum	Rutilus rutilus	Russia, Karelia	COI	-
PX444908	Diplostomum spathaceum	Rutilus rutilus	Russia, Karelia	COI	-
AY168946	Echinoparyphium aconiatum	Lymnaea stagnalis	Finland, Lake Pyykosjarvi	ND1	Kostadinova et al. 2003
MZ404641	Echinoparyphium aconiatum	Lymnaea stagnalis	Ireland	ND1	Pantoja et al. 2021
MZ404642	Echinoparyphium aconiatum	Lymnaea stagnalis	Ireland	ND1	Pantoja et al. 2021
MZ404644	Echinoparyphium aconiatum	Lymnaea stagnalis	Finland	ND1	Pantoja et al. 2021
ON653251	Echinoparyphium aconiatum	Lymnaea stagnalis	United Kingdom	ND1	Enabulele et al. 2023
ON653258	Echinoparyphium aconiatum	Lymnaea stagnalis	United Kingdom	ND1	Enabulele et al. 2023
ON653270	Echinoparyphium recurvatum	Radix auricularia	United Kingdom	ND1	Enabulele et al. 2023
AY168938	Echinoparyphium recurvatum	Lymnaea peregra	United Kingdom, Wales	ND1	Kostadinova et al. 2003
AY168944	Echinoparyphium recurvatum	Lymnaea peregra	United Kingdom, Wales	ND1	Kostadinova et al. 2003
AY168945	Echinoparyphium recurvatum	Lymnaea stagnalis	Finland, Vehkalamp pond	ND1	Kostadinova et al. 2003
KY513266	Echinoparyphium recurvatum	Sphaerium sp.	Norway, Lake Takvatn	ND1	Soldánová et al. 2017
KY513269	Echinoparyphium recurvatum	Sphaerium sp.	Norway, Lake Takvatn	ND1	Soldánová et al. 2017
MZ404654	Echinoparyphium recurvatum	Ampullaceana balthica	Iceland	ND1	Pantoja et al. 2021
MZ404657	Echinoparyphium recurvatum	Ampullaceana balthica	Iceland	ND1	Pantoja et al. 2021
MZ404659	Echinoparyphium rubrum	Stagnicola elodes	Iceland	ND1	Pantoja et al. 2021
LC599760	Echinoparyphium sp.	Radix auricularia	Japan, Hokkaido	ND1	Nakao and Sasaki 2021
GQ463105	Echinoparyphium sp.	Ondatra zibethicus	USA, Wisconsin	ND1	Detwiler et al., 2010
MZ404660	Echinoparyphium sp. 1	Valvata macrostoma	Finland	ND1	Pantoja et al. 2021
MH368955	Echinoparyphium sp. Lineage 2	Lymnaea stagnalis	Canada, Alberta	ND1	Gordy and Hanington 2019
MH368973	Echinoparyphium sp. Lineage 2	Ladislavella elodes	Canada, Alberta	ND1	Gordy and Hanington 2019
MH368985	Echinoparyphium sp. Lineage 2	Ladislavella elodes	Canada, Alberta	ND1	Gordy and Hanington 2019
MH368990	Echinoparyphium sp. Lineage 2	Ladislavella elodes	Canada, Alberta	ND1	Gordy and Hanington 2019
MH369053	Echinoparyphium sp. Lineage 2	Ladislavella elodes	Canada, Alberta	ND1	Gordy and Hanington 2019
MH369073	Echinoparyphium sp. Lineage 2	Ladislavella elodes	Canada, Alberta	ND1	Gordy and Hanington 2019
MH369129	Echinoparyphium sp. Lineage 2	Ladislavella elodes	Canada, Alberta	ND1	Gordy and Hanington 2019
MN996928	Echinoparyphium sp. Lineage 2	Ladislavella elodes	Canada, Manitoba	ND1	Eliuk et al. 2020
MN996929	Echinoparyphium sp. Lineage 2	Ladislavella elodes	Canada, Manitoba	ND1	Eliuk et al. 2020
PV595377	Echinoparyphium sp. lineage 5	Physella gyrina	Canada, Alberta	ND1	McPhail et al. 2026
KP065653	Echinostoma revolutum	Aythya fuligula	Czechia, Tovacov	ND1	Georgieva et al. 2014
MN268536	Hippocrepis hippocrepis	Biomphalaria straminea	Brazil, Minas Gerais	COI	Assis et al. 2019
LC597053	Notocotylus ikutai	Anas penelope	Japan, Hokkaido	COI	Sasaki et al. 2021
LC597060	Notocotylus ikutai	Anas crecca	Japan, Hokkaido	COI	Sasaki et al. 2021
LC597062	Notocotylus ikutai	Radix auricularia	Japan, Hokkaido	COI	Sasaki et al. 2021
LC597063	Notocotylus ikutai	Radix auricularia	Japan, Hokkaido	COI	Sasaki et al. 2021
LC597068	Notocotylus ikutai	Radix auricularia	Japan, Hokkaido	COI	Sasaki et al. 2021
LC597071	Notocotylus ikutai	Radix auricularia	Japan, Hokkaido	COI	Sasaki et al. 2021
LC597073	Notocotylus ikutai	Radix auricularia	Japan, Hokkaido	COI	Sasaki et al. 2021
LC597075	Notocotylus ikutai	Radix auricularia	Japan, Hokkaido	COI	Sasaki et al. 2021
LC597076	Notocotylus ikutai	Radix auricularia	Japan, Hokkaido	COI	Sasaki et al. 2021
LC597077	Notocotylus ikutai	Radix auricularia	Japan, Hokkaido	COI	Sasaki et al. 2021
LC597079	Notocotylus ikutai	Radix auricularia	Japan, Hokkaido	COI	Sasaki et al. 2021
LC597080	Notocotylus ikutai	Radix auricularia	Japan, Hokkaido	COI	Sasaki et al. 2021
LC599764	Notocotylus ikutai	Radix auricularia	Japan, Hokkaido	COI	Nakao and Sasaki 2021
LC599765	Notocotylus ikutai	Radix auricularia	Japan, Hokkaido	COI	Nakao and Sasaki 2021
LC599766	Notocotylus ikutai	Radix auricularia	Japan, Hokkaido	COI	Nakao and Sasaki 2021
LC599767	Notocotylus ikutai	Radix auricularia	Japan, Hokkaido	COI	Nakao and Sasaki 2021
LC599768	Notocotylus ikutai	Radix auricularia	Japan, Hokkaido	COI	Nakao and Sasaki 2021
LC599769	Notocotylus ikutai	Radix auricularia	Japan, Hokkaido	COI	Nakao and Sasaki 2021
LC599770	Notocotylus ikutai	Radix auricularia	Japan, Hokkaido	COI	Nakao and Sasaki 2021
LC599771	Notocotylus ikutai	Radix auricularia	Japan, Hokkaido	COI	Nakao and Sasaki 2021
LC599773	Notocotylus ikutai	Radix auricularia	Japan, Hokkaido	COI	Nakao and Sasaki 2021
LC599774	Notocotylus ikutai	Radix auricularia	Japan, Hokkaido	COI	Nakao and Sasaki 2021
LC599775	Notocotylus ikutai	Radix auricularia	Japan, Hokkaido	COI	Nakao and Sasaki 2021
LC599776	Notocotylus ikutai	Radix auricularia	Japan, Hokkaido	COI	Nakao and Sasaki 2021
LC599777	Notocotylus ikutai	Radix auricularia	Japan, Hokkaido	COI	Nakao and Sasaki 2021
PV993745	Orientocreadium elegans	Tachysurus fulvidraco	Russia, Primorsky Region	COI	Atopkin et al. 2025
MW520066	Plagiorchis elegans	Stagnicola fuscus	Ireland, Lough Mask	COI	Kudlai et al. 2017
NC_71963	Plagiorchis elegans	Lymnaea stagnalis	Russia	COI	Gacad et al. 2023
PP396751	Plagiorchis elegans	Lymnaea stagnalis	Czechia	COI	Kundid et al. 2024
PP396753	Plagiorchis elegans	Lymnaea stagnalis	Czechia	COI	Kundid et al. 2024
MW520094	Plagiorchis elegans	Lymnaea stagnalis	Alaska, Big Lake	COI	Kudlai et al. 2017
NC_42482	Plagiorchis maculosus	Hirundo rustica	Pakistan	COI	Suleman et al. 2019
PP396765	Plagiorchis muelleri	Ampullaceana balthica	Czechia	COI	Kundid et al. 2024
PP396768	Plagiorchis muelleri	Radix auricularia	Czechia	COI	Kundid et al. 2024
PP396781	Plagiorchis muelleri	Radix auricularia	Czechia	COI	Kundid et al. 2024
NC_72063	Plagiorchis multiglandularis	Lymnaea stagnalis	Russia	COI	Gacad et al. 2023
MW520070	Plagiorchis sp. 1	Ampullaceana balthica	Iceland, Lake Raudavatn	COI	Kudlai et al. 2017
PP396750	Plagiorchis sp. 10	Ampullaceana balthica	Czechia	COI	Kundid et al. 2024
PP396755	Plagiorchis sp. 10	Ampullaceana balthica	Czechia	COI	Kundid et al. 2024
PP407075	Plagiorchis sp. 11	Ampullaceana lagotis	Czechia	COI	Kundid et al. 2024
MW520073	Plagiorchis sp. 2	Ampullaceana balthica	Iceland, Lake Raudavatn	COI	Kudlai et al. 2017
PP396791	Plagiorchis sp. 3	Ampullaceana balthica	Czechia	COI	Kundid et al. 2024
MW520080	Plagiorchis sp. 5	Ampullaceana balthica	Ireland, Lough Corrib	COI	Kudlai et al. 2017
MW520081	Plagiorchis sp. 5	Ampullaceana balthica	Finland, Lake Konnevesi	COI	Kudlai et al. 2017
PP396773	Plagiorchis sp. 5	Ampullaceana balthica	Czechia	COI	Kundid et al. 2024
PP396789	Plagiorchis sp. 5	Ampullaceana balthica	Czechia	COI	Kundid et al. 2024
MW520082	Plagiorchis sp. 6	Ampullaceana balthica	Ireland, Lough Corrib	COI	Kudlai et al. 2017
MW520083	Plagiorchis sp. 7	Ampullaceana balthica	Ireland, Lough Corrib	COI	Kudlai et al. 2017
PP396752	Plagiorchis sp. 8	Ampullaceana balthica	Czechia	COI	Kundid et al. 2024
MW520095	Plagiorchis sp. 9	Lymnaea stagnalis	Alaska, Fairbanks	COI	Kudlai et al. 2017
LC599786	Plagiorchis sp. A	Radix auricularia	Japan, Hokkaido	COI	Nakao and Sasaki 2021
LC599788	Plagiorchis sp. A	Radix auricularia	Japan, Hokkaido	COI	Nakao and Sasaki 2021
LC599789	Plagiorchis sp. A	Radix auricularia	Japan, Hokkaido	COI	Nakao and Sasaki 2021
LC599795	Plagiorchis sp. C	Radix auricularia	Japan, Hokkaido	COI	Nakao and Sasaki 2021
LC599796	Plagiorchis sp. C	Radix auricularia	Japan, Hokkaido	COI	Nakao and Sasaki 2021
PP396758	Plagiorchis vespertilionis	Radix auricularia	Czechia	COI	Kundid et al. 2024
PP396759	Plagiorchis vespertilionis	Ampullaceana balthica	Czechia	COI	Kundid et al. 2024
PP396766	Plagiorchis vespertilionis	Ampullaceana balthica	Czechia	COI	Kundid et al. 2024
PP396769	Plagiorchis vespertilionis	Ampullaceana lagotis	Czechia	COI	Kundid et al. 2024
PP396777	Plagiorchis vespertilionis	Ampullaceana balthica	Czechia	COI	Kundid et al. 2024
PP396784	Plagiorchis vespertilionis	Ampullaceana lagotis	Czechia	COI	Kundid et al. 2024
PP396786	Plagiorchis vespertilionis	Ampullaceana lagotis	Czechia	COI	Kundid et al. 2024
PP396795	Plagiorchis vespertilionis	Ampullaceana balthica	Czechia	COI	Kundid et al. 2024
LC597054	Pseudocatatropis sp.	Anas penelope	Japan, Hokkaido	COI	Sasaki et al. 2021
LC597056	Pseudocatatropis sp.	Anas penelope	Japan, Hokkaido	COI	Sasaki et al. 2021
OL629682	Pseudonotocotylus atlanticus	Anas platyrhynchos	-	COI	Gonchar and Galaktionov 2022
OL629684	Pseudonotocotylus atlanticus	Anas platyrhynchos	-	COI	Gonchar and Galaktionov 2022
LC597059	Pseudonotocotylus atlanticus	Anas platyrhynchos	Japan, Hokkaido	COI	Sasaki et al. 2021
NC_59797	Pseudonotocotylus intestinalis	Cygnus atratus	China	COI	Xu et al. 2021
LC597061	Pseudonotocotylus intestinalis	Anas platyrhynchos	Japan, Hokkaido	COI	Sasaki et al. 2021
LC597057	Pseudonotocotylus magniovatus	Anas platyrhynchos	Japan, Hokkaido	COI	Sasaki et al. 2021
LC599778	Pseudonotocotylus magniovatus	Semisulcospira libertina	Japan, Hokkaido	COI	Nakao and Sasaki 2021
LC599779	Pseudonotocotylus magniovatus	Semisulcospira libertina	Japan, Hokkaido	COI	Nakao and Sasaki 2021
LC599782	Pseudonotocotylus magniovatus	Semisulcospira libertina	Japan, Hokkaido	COI	Nakao and Sasaki 2021
LC599783	Pseudonotocotylus magniovatus	Semisulcospira libertina	Japan, Hokkaido	COI	Nakao and Sasaki 2021
LC805485	Pseudonotocotylus magniovatus	Semisulcospira libertina	Japan	COI	Miura and Takisawa 2024
LC805488	Pseudonotocotylus magniovatus	Semisulcospira libertina	Japan	COI	Miura and Takisawa 2024
LC805489	Pseudonotocotylus magniovatus	Semisulcospira libertina	Japan	COI	Miura and Takisawa 2024
LC805491	Pseudonotocotylus magniovatus	Semisulcospira libertina	Japan	COI	Miura and Takisawa 2024
KT175315	Tylodelphys aztecae	Podilymbus podiceps	Mexico	COI	García-Varela et al. 2016
Newly generated sequences used in phylogenetic analyses:
Accession number	Species	Host	Specimen	Region	Isolate
PZ404224	Apatemon gracilis	Ampullaceana balthica	2024JT1RB77	COI	8
PZ404241	Apatemon gracilis	Ampullaceana balthica	2024JT1RB180	COIa	51
PZ404240	Apatemon gracilis	Ampullaceana balthica	2024JT1RB180	COIb	51
PZ404280	Apatemon gracilis	Ampullaceana balthica	2024OT1RB37	COIa	O18
PZ404279	Apatemon gracilis	Ampullaceana balthica	2024OT1RB37	COIb	O18
PZ404297	Apatemon gracilis	Ampullaceana balthica	2024OT2RB132	COI	O75
PZ404283	Apatemon gracilis	Ampullaceana balthica	2024OT1RB53	COIa	O25
PZ404282	Apatemon gracilis	Ampullaceana balthica	2024OT1RB53	COIb	O25
PZ404299	Apatemon gracilis	Ampullaceana balthica	2024OT2RB173	COIa	O79
PZ404298	Apatemon gracilis	Ampullaceana balthica	2024OT2RB173	COIb	O79
PZ404302	Apatemon gracilis	Ampullaceana balthica	2024OT2RB273	COIa	O86
PZ404301	Apatemon gracilis	Ampullaceana balthica	2024OT2RB273	COIb	O86
PZ404293	Apatemon gracilis	Ampullaceana balthica	2024OT2RB11	COIa	O47
PZ404292	Apatemon gracilis	Ampullaceana balthica	2024OT2RB11	COIb	O47
PZ404246	Apatemon gracilis	Ampullaceana balthica	2024JT1RB367	COI	89
PZ404288	Apatemon gracilis	Ampullaceana balthica	2024OT1RB83	COI	O36
PZ404295	Apatemon gracilis	Ampullaceana balthica	2024OT2RB102	COI	O69
PZ404244	Apatemon gracilis	Ampullaceana balthica	2024JT1RB346	COI	86
PZ404277	Apatemon gracilis	Ampullaceana balthica	2024OT1RB24	COI	O13
PZ404296	Apatemon gracilis	Ampullaceana balthica	2024OT2RB112	COI	O70
PZ404231	Apatemon sp. 6	Gyraulus acronicus	2024JT1GYR3	COI	23
PZ404232	Apatemon sp. 6	Gyraulus acronicus	2024JT1GYR7	COI	24
PZ404248	Apatemon sp. T2	Gyraulus acronicus	2024JT2G2	COI	91
PZ404247	Apatemon sp. T1	Gyraulus acronicus	2024JT2G4	COI	90
PZ404273	Apatemon sp. T1	Gyraulus acronicus	2024OT1/1GYR9	COI	CP479
PZ392112	Apatemon sp. T1	Gyraulus acronicus	2024OT1/1GYR9	ITS	CP479
PZ392113	Apatemon sp. 6	Gyraulus acronicus	2024OT21GYR3	ITS	CP480
PZ404229	Cotylurus cornutus	Ampullaceana balthica	2024JT1RB129	COI	20
PZ404249	Cotylurus cornutus	Ampullaceana balthica	2024JT4/1RB1	COI	93
PZ404256	Cotylurus cornutus	Ampullaceana balthica	2024AT1RB156	COI	A21
PZ404242	Diplostomum sp. 6	Ampullaceana balthica	2024JT1RB189	COI	52
PZ404238	Diplostomum sp. 6	Ampullaceana balthica	2024JT1RB144	COI	45
PZ404290	Diplostomum sp. 6	Ampullaceana balthica	2024OT2RB1	COI	O41
PZ404243	Diplostomum petromyzifluviatilis	Ampullaceana balthica	2024JT1RB261	COI	73
PZ404223	Diplostomum petromyzifluviatilis	Ampullaceana balthica	2024JT1RB29	COI	2
PZ398685	Echinoparyphium recurvatum	Ampullaceana balthica	2024OT2RB76	ND1	O65
PZ398686	Echinoparyphium recurvatum	Ampullaceana balthica	2024OT2RB172	ND1	O78
PZ398687	Echinoparyphium recurvatum	Ampullaceana balthica	2024OT2RB204	ND1	O82
PZ398688	Echinoparyphium recurvatum	Ampullaceana balthica	2024OT2RB211	ND1	O83
PZ404235	Notocotylus ikutai	Ampullaceana balthica	2024JT1RB109	COI	40
PZ404262	Notocotylus ikutai	Ampullaceana balthica	2024AT2RB32	COI	A48
PZ404270	Notocotylus ikutai	Ampullaceana balthica	2024AT4/2RB11	COI	A69
PZ404272	Notocotylus ikutai	Gyraulus acronicus	2024AT4/1GYR26	COI	A82
PZ404284	Notocotylus ikutai	Ampullaceana balthica	2024OT1RB63	COI	O28
PZ404286	Notocotylus sp. 1	Ampullaceana balthica	2024OT1RB70	COI	O32
PZ404291	Notocotylus ikutai	Ampullaceana balthica	2024OT2RB5	COI	O46
PZ404303	Notocotylus ikutai	Ampullaceana balthica	2024OT2RB293	COI	O90
PZ404304	Notocotylus sp. 2	Gyraulus acronicus	2024OT4/1GYR20	COI	O97
PZ404225	Plagiorchis sp. 5	Ampullaceana balthica	2024JT1RB93	COI	12
PZ404226	Plagiorchis sp. 3	Ampullaceana balthica	2024JT1RB95	COI	13
PZ404250	Plagiorchis sp. 2	Ampullaceana balthica	2024JT4/2RB4	COI	97
PZ404227	Plagiorchis sp. 3	Ampullaceana balthica	2024JT1RB102	COI	15
PZ404228	Plagiorchis sp. 4	Ampullaceana balthica	2024JT1RB115	COI	18
PZ404230	Plagiorchis sp. 1	Ampullaceana balthica	2024JT1RB207	COI	22
PZ404233	Plagiorchis sp. 11	Ampullaceana balthica	2024JT1RB44	COI	28
PZ404234	Plagiorchis sp. 3	Ampullaceana balthica	2024JT1RB107	COI	38
PZ404236	Plagiorchis sp. 3	Ampullaceana balthica	2024JT1RB116	COI	41
PZ404237	Plagiorchis sp. 6	Ampullaceana balthica	2024JT1RB138	COI	43
PZ404239	Plagiorchis sp. 2	Ampullaceana balthica	2024JT1RB160	COI	47
PZ404245	Plagiorchis sp. 2	Ampullaceana balthica	2024JT1RB353	COI	87
PZ404252	Plagiorchis sp. 3	Ampullaceana balthica	2024AT1RB120	COI	A12
PZ404253	Plagiorchis sp. 2	Ampullaceana balthica	2024AT1RB121	COI	A13
PZ404254	Plagiorchis sp. 3	Ampullaceana balthica	2024AT1RB134	COI	A16
PZ404255	Plagiorchis sp. 1	Ampullaceana balthica	2024AT1RB155	COI	A19
PZ404257	Plagiorchis sp. 1	Ampullaceana balthica	2024AT1RB209	COI	A27
PZ404258	Plagiorchis sp. 3	Ampullaceana balthica	2024AT1RB262	COI	A36
PZ404259	Plagiorchis sp. 2	Ampullaceana balthica	2024AT2RB1	COI	A37
PZ404260	Plagiorchis sp. 3	Ampullaceana balthica	2024AT2RB14	COI	A43
PZ404261	Plagiorchis sp. 3	Ampullaceana balthica	2024AT2RB21	COI	A45
PZ404263	Plagiorchis sp. 5	Ampullaceana balthica	2024AT2RB32	COI	A49
PZ404264	Plagiorchis sp. 3	Ampullaceana balthica	2024AT2RB45	COI	A51
PZ404265	Plagiorchis sp. 2	Ampullaceana balthica	2024AT2RB48	COI	A53
PZ404266	Plagiorchis sp. 3	Ampullaceana balthica	2024AT2RB55	COI	A58
PZ404267	Plagiorchis sp. 6	Ampullaceana balthica	2024AT2RB58	COI	A59
PZ404251	Plagiorchis sp. 3	Ampullaceana balthica	2024AT1RB71	COI	A6
PZ404268	Plagiorchis sp. 5	Ampullaceana balthica	2024AT2RB59	COI	A60
PZ404269	Plagiorchis sp. 5	Ampullaceana balthica	2024AT2RB62	COI	A63
PZ404271	Plagiorchis sp. 1	Ampullaceana balthica	2024AT4/1RB26	COI	A74
PZ404305	Plagiorchis sp. 3	Ampullaceana balthica	2024OT1/1RB1	COI	O100
PZ404278	Plagiorchis sp. 2	Ampullaceana balthica	2024OT1RB33	COI	O16
PZ404274	Plagiorchis sp. 3	Ampullaceana balthica	2024OT1RB2	COI	O2
PZ404281	Plagiorchis sp. 4	Ampullaceana balthica	2024OT1RB42	COI	O21
PZ404275	Plagiorchis sp. 5	Ampullaceana balthica	2024OT1RB3	COI	O3
PZ404285	Plagiorchis sp. 1	Ampullaceana balthica	2024OT1RB69	COI	O31
PZ404287	Plagiorchis sp. 4	Ampullaceana balthica	2024OT1RB72	COI	O33
PZ404289	Plagiorchis sp. 3	Ampullaceana balthica	2024OT1RB99	COI	O37
PZ404294	Plagiorchis sp. 5	Ampullaceana balthica	2024OT2RB74	COI	O63
PZ404300	Plagiorchis sp. 3	Ampullaceana balthica	2024OT2RB180	COI	O80
PZ404276	Plagiorchis sp. 3	Ampullaceana balthica	2024OT1RB18	COI	O9
COIa amplified with primers JB3 and COI-R trema
COIb amplified with primers Plat-diploCOX1F and Plat-DiploCOX1R
References:
Achatz, T.J., Martens, J.R., Kostadinova, A., Pulis, E.E., Orlofske, S.A., Bell, J.A., Fecchio, A., Oyarzún-Ruiz, P., Syrota, Y.Y., Tkach, V.V., 2022. Molecular phylogeny of Diplostomum, Tylodelphys, Austrodiplostomum and Paralaria (Digenea: Diplostomidae) necessitates systematic changes and reveals a history of evolutionary host switching events. Int. J. Parasitol. 52, 47–63. https://doi.org/10.…
Assis, J.C.A., López-Hernández, D., Pulido-Murillo, E.A., Melo, A.L., Pinto, H.A., 2019. A morphological, molecular and life cycle study of the capybara parasite Hippocrepis hippocrepis (Trematoda: Notocotylidae). PLoS ONE 14, e0221662. https://doi.org/10.1371/journal.pone.0221662
Atopkin, D.M., Izrailskaia, A.V., Khamatova, A.Y., Besprozvannykh, V.V., 2025. Morphological and molecular characteristics of trematodes Orientocreadium pseudobagri Yamaguti, 1934, and Orientocreadium elegans Besprozvannykh, Ermolenko & Devenev, 2009 (Digenea: Orientocreadiidae) from the south of the Russian Far East. J. Helminthol. 99, e113. https://doi.org/10.1017/S0022149X25100825
Behrmann-Godel, J., 2013. Parasite identification, succession and infection pathways in perch fry (Perca fluviatilis): new insights through a combined morphological and genetic approach. Parasitology 140, 509–520. https://doi.org/10.1017/S0031182012001989
Blasco-Costa, I., Faltýnková, A., Georgieva, S., Skírnisson, K., Scholz, T., Kostadinova, A., 2014. Fish pathogens near the Arctic Circle: molecular, morphological and ecological evidence for unexpected diversity of Diplostomum (Digenea: Diplostomidae) in Iceland. Int. J. Parasitol. 44, 703–715. https://doi.org/10.1016/j.ijpara.2014.04.009
Detwiler, J.T., Bos, D.H., Minchella, D.J., 2010. Revealing the secret lives of cryptic species: examining the phylogenetic relationships of echinostome parasites in North America. Mol. Phylogenet. Evol. 55, 611–620. https://doi.org/10.1016/j.ympev.2010.01.004
Eliuk, L.K., Brown, S., Wyeth, R.C., Detwiler, J.T., 2020. Parasite-modified behaviour in non-trophic transmission: trematode parasitism increases the attraction between snail intermediate hosts. Can. J. Zool. 98, 417–424. https://doi.org/10.1139/cjz-2019-0251
Enabulele, E.E., Lawton, S.P., Walker, A.J., Kirk, R.S., 2023. Molecular epidemiological analyses reveal extensive connectivity between Echinostoma revolutum (sensu stricto) populations across Eurasia and species richness of zoonotic echinostomatids in England. PLoS ONE 18, e0270672. https://doi.org/10.1371/journal.pone.0270672
Faltýnková, A., Kudlai, O., Pantoja, C., Jouet, D., Skírnisson, K., 2023. Prey-mimetism in cercariae of Apatemon (Digenea, Strigeidae) in freshwater in northern latitudes. Parasitol. Res. 122, 815–831. https://doi.org/10.1007/s00436-023-07779-6
Faltýnková, A., Kudlai, O., Pantoja, C., Yakovleva, G., Lebedeva, D., 2022. Another plea for ‘best practice’ in molecular approaches to trematode systematics: Diplostomum sp. clade Q identified as Diplostomum baeri Dubois, 1937 in Europe. Parasitology 149, 503–518. https://doi.org/10.1017/S0031182021002092
Gabrysiak, J., Kanarek, G., Rydelek, B., Wydra, S., Zaleśny, G., Hildebrand, J., 2025. Back from the dead: validity and taxonomic position of Cotylurus brandivitellatus (Belogurov, Maksimova et Tolkacheva, 1966) in light of the integrative taxonomy approach. Parasitology 152, 1037–1046. https://doi.org/10.1017/S003118202510067X
Gacad, J.L.J., Yurlova, N.I., Ponomareva, N.M., Urabe, M., 2023. Characterization of the complete mitochondrial genome of Plagiorchis multiglandularis (Digenea, Plagiorchiidae): comparison with members of Xiphidiatan species and phylogenetic implications. Parasitol. Res. 122, 1545–1556. https://doi.org/10.1007/s00436-023-07855-x
García-Varela, M., Sereno-Uribe, A.L., Pinacho-Pinacho, C.D., Hernández-Cruz, E., Pérez-Ponce de León, G., 2016. An integrative taxonomic study reveals a new species of Tylodelphys Diesing, 1950 (Digenea: Diplostomidae) in central and northern Mexico. J. Helminthol. 90, 668–679. https://doi.org/10.1017/S0022149X15000917
Georgieva, S., Faltýnková, A., Brown, R., Blasco-Costa, I., Soldánová, M., Sitko, J., Scholz, T., Kostadinova, A., 2014. Echinostoma ‘revolutum’ (Digenea: Echinostomatidae) species complex revisited: species delimitation based on novel molecular and morphological data gathered in Europe. Parasit. Vectors 7, 520. https://doi.org/10.1186/s13071-014-0520-8
Georgieva, S., Soldánová, M., Pérez-Del-Olmo, A., Dangel, D.R., Sitko, J., Sures, B., Kostadinova, A., 2013. Molecular prospecting for European Diplostomum (Digenea: Diplostomidae) reveals cryptic diversity. Int. J. Parasitol. 43, 57–72. https://doi.org/10.1016/j.ijpara.2012.10.019
Gonchar, A., Galaktionov, K.V., 2022. The Pacific Notocotylus atlanticus (Digenea: Notocotylidae). Parasitol. Int. 88, 102559. https://doi.org/10.1016/j.parint.2022.102559
Gordy, M.A., Hanington, P.C., 2019. A fine-scale phylogenetic assessment of digenean trematodes in central Alberta reveals we have yet to uncover their total diversity. Ecol. Evol. 9, 3153–3238. https://doi.org/10.1002/ece3.4939
Kostadinova, A., Herniou, E.A., Barrett, J., Littlewood, D.T.J., 2003. Phylogenetic relationships of Echinostoma Rudolphi, 1809 (Digenea: Echinostomatidae) and related genera re-assessed via DNA and morphological analyses. Syst. Parasitol. 54, 159–176. https://doi.org/10.1023/A:1022681123340
Kudlai, O., Oros, M., Kostadinova, A., Georgieva, S., 2017. Exploring the diversity of Diplostomum (Digenea: Diplostomidae) in fishes from the River Danube using mitochondrial DNA barcodes. Parasitol. Vectors 10, 592. https://doi.org/10.1186/s13071-017-2518-5
Kudlai, O., Pantoja, C., O'Dwyer, K., Jouet, D., Skírnisson, K., Faltýnková, A., 2021. Diversity of Plagiorchis (Trematoda: Digenea) in high latitudes: species composition and snail host spectrum revealed by integrative taxonomy. J. Zool. Syst. Evol. Res. 59, 937–962.
Kuhn, J.A., Kristoffersen, R., Knudsen, R., Jakobsen, J., Marcogliese, D.J., Locke, S.A., Primicerio, R., Amundsen, P.A., 2015. Parasite communities of two three-spined stickleback populations in subarctic Norway—effects of a small spatial-scale host introduction. Parasitol. Res. 114, 1327–1339. https://doi.org/10.1007/s00436-015-4309-2
Kundid, P., Pantoja, C., Janovcová, K., Soldánová, M., 2024. Molecular diversity of the genus Plagiorchis Lühe, 1899 in snail hosts of Central Europe with evidence of new lineages. Diversity 16, 158. https://doi.org/10.3390/d16030158
Landeryou, T., Kett, S.M., Ropiquet, A., Wildeboer, D., Lawton, S.P., 2020. Characterization of the complete mitochondrial genome of Diplostomum baeri. Parasitol. Int. 79, 102166. https://doi.org/10.1016/j.parint.2020.102166
Lebedeva, D.I., Chrisanfova, G.G., Ieshko, E.P., Guliaev, A.S., Yakovleva, G.A., Mendsaikhan, B., Semyenova, S.K., 2021. Morphological and molecular differentiation of Diplostomum spp. metacercariae from brain of minnows (Phoxinus phoxinus L.) in four populations of northern Europe and East Asia. Infect. Genet. Evol. 92, 104911. https://doi.org/10.1016/j.meegid.2021.104911
Lebedeva, D.I., Popov, I.Y., Yakovleva, G.A., Zaicev, D.O., Bugmyrin, S.V., Makhrov, A.A., 2022. No strict host specificity: brain metacercariae Diplostomum petromyzifluviatilis Müller (Diesing, 1850) are conspecific with Diplostomum sp. lineage 4 of Blasco-Costa et al. (2014). Parasitol. Int. 91, 102654. https://doi.org/10.1016/j.parint.2022.102654
Lebedeva, D.I., Sukhovskaya, I.V., Kochneva, A.A., Lysenko, L.A., Kantserova, N.P., Zaitsev, D.O., Milyanchuk, N.P., Ieshko, E.P., 2024. Molecular and morphological description of Diplostomum spathaceum metacercariae from Abramis brama L. of Lake Syamozero (north-west Russia). Parazitologiia 58, 457–479.
Locke, S.A., Al-Nasiri, F.S., Caffara, M., Drago, F., Kalbe, M., Lapierre, A.R., McLaughlin, J.D., Nie, P., Overstreet, R.M., Souza, G.T., Takemoto, R.M., Marcogliese, D.J., 2015. Diversity, specificity and speciation in larval Diplostomidae (Platyhelminthes: Digenea) in the eyes of freshwater fish, as revealed by DNA barcodes. Int. J. Parasitol. 45, 841–855. https://doi.org/10.1016/j.ijpara.2015…
Locke, S.A., Dayanandan, S., McLaughlin, J.D., Marcogliese, D.J., 2010a. Diversity and specificity in Diplostomum spp. metacercariae in freshwater fishes revealed by cytochrome c oxidase I and internal transcribed spacer sequences. Int. J. Parasitol. 40, 333–343. https://doi.org/10.1016/j.ijpara.2009.08.012
Locke, S.A., Drago, F.B., López-Hernández, D., Chibwana, F.D., Núñez, V., Van Dam, A., Achinelly, M.F., Johnson, P.T.J., Assis, J.C.A., Melo, A.L., Pinto, H.A., 2021. Intercontinental distributions, phylogenetic position and life cycles of species of Apharyngostrigea (Digenea, Diplostomoidea) illuminated with morphological, experimental, molecular and genomic data. Int. J. Parasitol. 51, 667–683.…
Locke, S.A., McLaughlin, J.D., Marcogliese, D.J., 2010b. DNA barcodes show cryptic diversity and a potential physiological basis for host specificity among Diplostomoidea (Platyhelminthes: Digenea) parasitizing freshwater fishes in the St. Lawrence River, Canada. Mol. Ecol. 19, 2813–2827. https://doi.org/10.1111/j.1365-294X.2010.04713.x
Locke, S.A., Van Dam, A., Caffara, M., Pinto, H.A., López-Hernández, D., Blanar, C.A., 2018. Validity of the Diplostomoidea and Diplostomida (Digenea, Platyhelminthes) upheld in phylogenomic analysis. Int. J. Parasitol. 48, 1043–1059. https://doi.org/10.1016/j.ijpara.2018.07.001
Marcogliese, D.J., Locke, S.A., 2021. Infection of Diplostomum spp. in invasive round gobies in the St Lawrence River, Canada. J. Helminthol. 95, e64. https://doi.org/10.1017/S0022149X21000559
Martinek, I., Hernández-Orts, J.S., 2023. Helminth fauna of the black goby Gobius niger L. (Gobiiformes: Gobiidae) from the Finnish Archipelago, Baltic Sea: molecular and morphological data. Curr. Res. Parasitol. Vector Borne Dis. 5, 100169. https://doi.org/10.1016/j.crpvbd.2023
McPhail, B.A., Tomusiak, S., Veinot, H., Dodds, N., Hanington, P.C., 2026. Reclaimed wetlands support rich trematode and host diversity: findings from a four-year survey. Int. J. Parasitol. 56, 104718. https://doi.org/10.1016/j.ijpara.2025.08.006
McPhail, B.A., Veinot, H.E.S., Podruzny, A., Shen, N., Tomusiak, S., Dodds, N., Hanington, P.C., 2026. Integrating eDNA, molecular cercariometry, and snail surveys enhances characterization of digenetic trematode diversity. Parasitol. Res. 125, 8. https://doi.org/10.1007/s00436-025-08622-w
Miura, O., Takisawa, S., 2024. Biogeography of larval trematodes in the freshwater snail, Semisulcospira libertina: a comparison of the morphological and molecular approaches. Parasitol. Int. 102, 102924.
Moszczynska, A., Locke, S.A., McLaughlin, J.D., Marcogliese, D.J., Crease, T.J., 2009. Development of primers for the mitochondrial cytochrome c oxidase I gene in digenetic trematodes (Platyhelminthes) illustrates the challenge of barcoding parasitic helminths. Mol. Ecol. Resour. 9 (Suppl. 1), 75–82. https://doi.org/10.1111/j.1755-0998.2009.02634.x
Nakao, M., Sasaki, M., 2021. Trematode diversity in freshwater snails from a stopover point for migratory waterfowls in Hokkaido, Japan: an assessment by molecular phylogenetic and population genetic analyses. Parasitol. Int. 83, 102329. https://doi.org/10.1016/j.parint.2021.102329
Pantoja, C., Faltýnková, A., O'Dwyer, K., Jouet, D., Skírnisson, K., Kudlai, O., 2021. Diversity of echinostomes (Digenea: Echinostomatidae) in their snail hosts at high latitudes. Parasite 28, 59. https://doi.org/10.1051/parasite/2021054
Pérez-del-Olmo, A., Georgieva, S., Pula, H.J., Kostadinova, A., 2014. Molecular and morphological evidence for three species of Diplostomum (Digenea: Diplostomidae), parasites of fishes and fish-eating birds in Spain. Parasit. Vectors 7, 502. https://doi.org/10.1186/s13071-014-0502-x
Pyrka, E., Kanarek, G., Zaleśny, G., Hildebrand, J., 2021. Leeches as the intermediate host for strigeid trematodes: genetic diversity and taxonomy of the genera Australapatemon Sudarikov, 1959 and Cotylurus Szidat, 1928. Parasit. Vectors 14, 44. https://doi.org/10.1186/s13071-020-04538-9
Rahn, A.K., Krassmann, J., Tsobanidis, K., MacColl, A.D.C., Bakker, T.C.M., 2016. Strong neutral genetic differentiation in a host, but not in its parasite. Infect. Genet. Evol. 44, 261–271. https://doi.org/10.1016/j.meegid.2016.07.011
Rochat, E.C., Paterson, R.A., Blasco-Costa, I., Power, M., Adams, C.E., Greer, R., Knudsen, R., 2022. Temporal stability of polymorphic Arctic charr parasite communities reflects sustained divergent trophic niches. Ecol. Evol. 12, e9460. https://doi.org/10.1002/ece3.9460
Sasaki, M., Kobayashi, M., Yoshino, T., Asakawa, M., Nakao, M., 2021. Notocotylus ikutai n. sp. (Digenea: Notocotylidae) from lymnaeid snails and anatid birds in Hokkaido, Japan. Parasitol. Int. 83, 102318. https://doi.org/10.1016/j.parint.2021.102318
Schwelm, J., Georgieva, S., Grabner, D., Kostadinova, A., Sures, B., 2021. Molecular and morphological characterisation of Diplostomum phoxini (Faust, 1918) with a revised classification and updated nomenclature of species-level lineages of Diplostomum (Digenea: Diplostomidae) sequenced worldwide. Parasitology 148, 1648–1664. https://doi.org/10.1017/S0031182021001372
Selbach, C., Soldánová, M., Georgieva, S., Kostadinova, A., Sures, B., 2015. Integrative taxonomic approach to the cryptic diversity of Diplostomum spp. in lymnaeid snails from Europe with a focus on the “Diplostomum mergi” species complex. Parasit. Vectors 8, 300. https://doi.org/10.1186/s13071-015-0904-4
Sokolov, S.G., Ieshko, E.P., Lebedeva, D.I., 2023. Resurrection of Diplostomum numericum Niewiadomska, 1988 (Digenea, Diplostomatoidea: Diplostomidae) based on novel molecular data from the type-host. Diversity 15, 840. https://doi.org/10.3390/d15070840
Soldánová, M., Georgieva, S., Roháčová, J., Knudsen, R., Kuhn, J.A., Henriksen, E.H., Siwertsson, A., Shaw, J.C., Kuris, A.M., Amundsen, P.A., Scholz, T., Lafferty, K.D., Kostadinova, A., 2017. Molecular analyses reveal high species diversity of trematodes in a sub-Arctic lake. Int. J. Parasitol. 47, 327–345. https://doi.org/10.1016/j.ijpara.2016.12.008
Suleman, Ma, J., Khan, M.S., Tkach, V.V., Muhammad, N., Zhang, D., Zhu, X.Q., 2019. Characterization of the complete mitochondrial genome of Plagiorchis maculosus (Digenea, Plagiorchiidae), representative of a taxonomically complex digenean family. Parasitol. Int. 71, 99–105. https://doi.org/10.1016/j.parint.2019.04.001
Vlasenko, P.G., Sokolov, S.G., Izotova, G.V., Ieshko, E.P., Belikova, V.S., Parshukov, A.N., Kashinskaya, E.N., Solovyev, M.M., 2026. Diversity of Diplostomum spp. (Digenea: Diplostomidae) metacercariae in parrs of Salmo salar Linnaeus, 1758 and Salmo trutta Linnaeus, 1758 from the European Russian Far North. J. Helminthol. 100, e13. https://doi.org/10.1017/S0022149X25100965
Xu, G., Zhu, P., Zhu, W., Ma, B., Li, X., Li, W., 2021. Characterization of the complete mitochondrial genome of Notocotylus sp. (Trematoda, Notocotylidae) and its phylogenetic implications. Parasitol. Res. 120, 1291–1301. https://doi.org/10.1007/s00436-021-07075-1
